# Supplementary material for: 3, 3′- (3, 5-DCPBC) Down-Regulates Multiple Phosphokinase Dependent Signal Transduction Pathways in Malignant Melanoma Cells through Specific Diminution of EGFRY1086 Phosphorylation
Source: Molecules. 2022 Feb 9;27(4):1172. doi: 10.3390/molecules27041172 (PMC8874408; doi:10.3390/molecules27041172)
Supplement: Supplementary file 1 [file molecules-27-01172-s001.zip]

Archive with 1 entries (1 files):
- molecules-1496558-supplementary.pdf
